# Supplementary material for: Late assessment of quality of life in patients with rectal carcinoma: comparison between sphincter preservation and definitive colostomy
Source: Int J Colorectal Dis. 2018 Apr 19;33(8):1039–45. doi: 10.1007/s00384-018-3044-4 (PMC6060835; doi:10.1007/s00384-018-3044-4)
Supplement: Supplementary file 1 — (XLSX 34 kb) [file 384_2018_3044_MOESM1_ESM.xlsx]

## Sheet: QLQ-C30 E QLQ-CR29
RGH	1	2	3	4	5	6	7	8	9	10	11	12	13	14	15	16	17	18	19	20	21	22	23	24	25	26	27	28	29	30	31	32	33	34	35	36	37	38	39	40	41	42	43	44	45	46	47	48
10739650	3	3	2	1	1	1	2	1	1	1	1	3	4	1	1	1	1	2	1	1	2	2	2	1	1	2	1	3	6	6	3	1	1	1	1	1	2	1	1	1	1	4	4	4	1	1	1	1
10359600	2	2	1	1	1	1	1	2	1	1	2	1	1	1	1	1	2	2	1	1	1	2	2	1	2	1	1	1	7	7	1	1	1	1	1	1	1	1	1	1	1	1	3	1	3	3	3	2
8080030	3	3	3	2	1	1	1	1	1	1	1	1	1	1	1	1	1	1	1	1	1	1	1	1	1	1	1	1	7	7	3	3	1	1	1	1	1	1	1	1	1	1	1	1	1	1	1	1
10101210	3	3	1	1	1	2	4	2	2	1	1	2	1	1	1	1	1	2	2	1	2	3	2	2	2	1	2	3	6	6	1	1	1	2	2	1	1	1	2	1	1	1	3	2	1	1	1	2
9263490	3	3	1	1	1	2	2	1	2	3	1	3	1	2	1	2	3	3	3	1	2	2	2	3	2	1	1	1	6	5	3	2	2	1	3	3	2	3	3	2	1	1	4	4	3	3	3	2
10001610	1	1	1	1	1	1	1	1	2	1	3	1	1	1	1	1	2	1	1	2	2	2	3	3	1	1	1	2	6	6	2	2	1	1	1	3	1	3	3	1	1	1	4	3	1	2	1	2
10232800	3	2	2	1	1	3	2	1	2	3	2	1	2	1	2	2	1	2	2	2	2	2	1	2	1	2	1	1	5	5	1	2	1	1	1	1	1	1	1	1	1	1	2	1	1	1	1	2
9030280	1	1	1	1	1	1	1	1	1	1	1	1	1	1	1	1	1	1	1	1	1	1	1	1	2	1	1	1	6	6	1	2	1	1	1	1	1	1	1	2	1	1	2	2	2	1	1	2
50003894	1	3	1	1	1	1	1	1	1	1	3	2	2	1	1	1	3	2	1	2	2	3	3	1	2	1	1	1	7	7	3	1	1	1	1	3	1	1	3	1	4	1	1	3	2	2	1	2
2016087	2	2	2	1	1	2	3	2	2	2	3	2	1	1	1	3	3	2	2	3	2	3	3	1	3	1	2	3	4	4	3	2	2	1	2	2	3	1	1	2	3	2	3	2	2	2	2	2
9192180	1	1	1	3	1	2	2	1	3	3	2	1	1	1	1	4	2	1	2	2	2	3	3	3	2	3	4	2	4	3	2	4	1	1	3	2	4	1	3	3	1	2	4	1	1	2	1	2
6003796	1	2	1	1	1	1	1	1	1	2	3	1	1	1	1	1	1	1	1	1	2	2	1	3	2	1	1	1	7	6	1	1	2	1	1	1	1	1	1	1	1	1	4	1	1	1	2	2
97042358	1	1	1	1	1	1	1	1	1	1	2	1	1	1	1	1	1	1	1	1	1	1	1	1	1	1	1	1	7	7	1	1	1	1	1	1	1	1	1	1	1	1	1	1	1	1	1	2
9368540	4	4	4	1	1	1	1	1	1	1	2	4	4	1	1	1	1	4	1	1	1	1	1	1	4	1	1	1	5	6	3	2	3	1	3	1	2	1	1	1	1	1	4	1	1	1	2	1
8109770	1	1	1	1	1	1	1	1	1	1	3	2	1	1	1	1	1	1	1	1	4	4	4	4	1	3	3	3	2	4	1	1	1	2	1	1	1	1	1	1	1	1	4	1	3	3	2	1
8174050	1	2	1	2	1	1	1	1	1	2	2	1	1	1	2	1	1	2	1	2	1	2	1	2	3	3	2	1	7	6	1	1	1	1	2	1	2	1	1	1	1	1	3	2	3	2	1	2
5010985	2	2	1	1	1	2	1	1	2	1	2	1	2	2	2	2	1	1	2	1	2	2	2	1	1	1	1	1	5	6	3	3	1	1	2	2	1	1	1	2	1	1	1	1	1	1	1	2
10306340	1	1	1	1	1	1	1	1	2	2	1	1	1	1	1	1	3	2	2	1	2	2	2	1	2	2	2	1	5	5	3	2	1	1	1	3	2	2	3	3	1	1	3	3	1	4	1	2
8104510	3	3	1	1	1	2	2	1	3	1	3	2	2	3	1	3	1	2	3	3	4	4	3	1	4	1	2	4	4	4	1	1	1	1	1	1	2	1	1	2	1	2	2	2	1	2	9	1
9037930	1	1	1	1	1	1	1	1	1	1	1	1	1	1	1	2	2	1	1	1	1	2	2	1	2	1	1	1	7	7	2	2	1	1	1	2	2	1	1	1	1	1	2	2	2	2	2	2
94008310	2	2	1	1	1	1	2	1	2	1	3	1	1	3	1	3	2	2	1	2	2	2	1	3	2	1	1	1	6	6	1	2	2	1	1	1	2	1	2	2	1	3	3	1	1	1	1	2
7087160	1	3	2	3	1	3	2	1	1	2	1	2	1	1	1	3	1	2	1	2	1	2	1	2	1	1	1	2	5	5	1	1	1	1	2	3	3	1	1	1	1	1	4	2	1	1	2	2
7083860	4	4	3	1	1	3	4	3	4	4	4	4	4	4	4	1	1	2	4	4	4	2	1	1	2	2	3	4	5	6	3	2	2	1	1	1	1	1	1	2	1	4	2	2	4	3	4	2
7156930	1	1	1	1	1	1	1	1	1	1	1	1	1	1	1	1	1	1	1	1	3	1	2	1	2	1	1	1	6	7	3	3	1	1	1	1	1	1	2	4	1	1	3	1	1	3	1	1
9291190	2	2	1	1	1	1	4	1	2	3	1	1	1	1	1	3	1	2	1	1	2	2	1	1	1	1	1	2	5	5	4	3	2	4	2	1	1	2	1	1	1	1	4	2	2	1	1	1
8091840	1	1	1	1	1	1	1	1	3	3	1	1	1	1	1	3	2	1	3	1	2	2	1	2	1	2	1	2	6	7	2	1	2	1	1	1	1	1	1	1	1	1	4	1	2	2	1	2
8207340	2	2	2	1	1	2	1	1	1	1	2	1	1	1	1	1	1	1	1	1	2	2	2	2	3	1	1	1	7	7	3	2	3	1	2	1	1	1	1	1	1	1	1	2	2	1	1	2
9091910	2	2	1	1	1	1	1	1	1	1	1	1	1	1	1	1	1	1	1	1	2	3	1	1	1	1	1	1	7	6	4	3	1	1	1	1	1	1	1	1	1	1	1	2	1	1	1	1
9051200	2	1	1	1	1	1	1	1	1	1	1	1	1	1	1	2	2	1	1	1	1	2	2	1	1	1	2	1	6	7	3	1	1	1	1	1	1	1	1	1	1	1	4	3	1	1	1	1
10295800	3	3	1	1	1	1	1	2	1	3	2	2	1	1	1	1	1	2	2	1	2	2	2	1	3	1	1	1	6	6	3	3	2	1	1	1	1	1	1	2	1	1	2	1	1	1	1	1
5042160	1	1	1	1	1	1	1	1	1	1	1	1	1	1	1	1	1	1	1	1	1	1	1	1	1	1	1	1	6	6	4	3	1	1	1	1	1	1	1	3	1	1	1	1	1	1	1	1
10445560	3	4	1	2	1	1	1	1	2	2	1	2	2	1	1	1	1	2	1	1	1	1	1	1	2	1	2	1	3	4	2	2	4	3	1	3	1	1	1	1	1	1	1	2	2	4	2	1
10646280	3	4	3	1	1	2	3	1	1	2	2	3	1	2	1	2	2	3	1	2	3	3	2	3	3	2	2	3	5	5	2	2	2	1	2	1	2	1	1	1	1	1	3	2	3	3	3	2
7128650	1	2	1	1	1	1	1	1	1	2	2	1	1	1	1	2	1	1	2	2	2	2	3	2	1	1	2	1	7	6	2	2	2	1	2	1	1	1	1	2	1	1	2	4	2	2	1	1
10266570	3	3	1	1	1	3	4	1	3	3	3	3	3	4	4	4	4	4	4	4	4	4	4	3	1	1	1	3	5	5	2	2	1	3	4	3	1	1	1	1	1	3	4	3	1	2	2	2
1007700	2	2	1	1	1	1	1	1	1	1	2	1	1	2	1	1	4	2	1	1	2	3	3	1	1	1	1	1	4	4	3	3	1	1	1	2	2	2	2	1	1	1	3	2	1	1	1	2
5044375	1	3	3	1	1	1	1	1	1	1	1	1	1	1	1	1	2	1	1	1	3	3	4	1	1	1	1	1	7	7	4	4	4	1	1	1	1	1	1	2	1	1	2	1	1	1	2	2
99038846	1	2	1	1	1	1	1	1	1	1	2	1	1	1	1	1	1	1	1	1	1	3	1	1	2	1	1	3	6	6	3	3	1	1	1	1	1	1	1	3	1	1	4	3	1	2	1	1
99015358	1	1	1	1	1	1	1	1	2	1	2	1	2	1	1	2	2	1	1	1	2	1	2	1	1	1	1	1	6	6	2	2	1	1	2	1	1	1	1	1	1	1	2	2	1	1	2	2
9125030	3	3	1	1	1	1	1	2	3	2	3	1	1	2	1	1	2	2	3	1	1	2	1	1	4	1	1	3	6	6	3	2	2	1	2	1	1	1	1	3	1	1	3	4	3	1	1	1
94054312	1	1	1	1	1	1	2	1	1	1	3	1	1	2	1	3	3	3	1	3	2	3	2	1	3	1	1	1	5	6	3	4	4	3	1	1	3	1	1	3	1	1	3	1	1	1	1	1
6000541	3	4	2	1	1	1	2	1	2	1	2	1	1	1	1	1	1	1	1	1	1	2	2	2	2	1	1	1	5	5	3	3	1	1	1	2	2	1	1	1	1	2	4	2	2	2	3	1
28151070	4	4	3	3	4	3	2	2	4	2	1	1	1	1	1	2	2	4	4	1	1	2	2	1	2	1	1	1	4	4	4	3	3	1	1	1	2	1	1	2	1	1	2	1	1	1	1	1
10457650	4	3	1	1	1	1	1	1	1	1	1	2	1	1	1	1	1	2	1	1	1	2	1	2	2	1	1	1	7	7	1	1	2	1	1	1	1	1	1	2	2	2	4	1	1	1	1	1
7152110	3	3	1	1	1	2	3	1	3	3	2	3	3	3	1	3	3	4	2	2	1	3	3	4	2	2	2	2	5	5	3	2	2	1	4	4	4	1	1	4	2	2	4	4	4	3	3	2
8052510	3	3	2	3	1	1	3	2	2	3	2	3	2	1	1	1	2	3	2	2	2	1	2	1	3	2	3	3	6	5	3	3	2	1	1	1	1	1	1	1	1	2	2	3	2	3	2	2
50028465	3	2	1	2	1	1	1	1	4	3	4	2	1	1	1	3	1	4	4	1	3	2	4	3	2	4	4	2	3	4	1	1	1	1	2	4	4	3	3	2	4	1	4	4	3	1	1	2
10063890	2	3	1	1	1	1	3	2	1	1	2	2	1	1	1	1	1	2	1	1	2	2	3	2	2	2	3	1	6	5	2	2	1	1	1	2	1	2	1	2	2	1	3	2	3	3	2	2
7190320	3	3	1	1	1	1	1	1	2	2	1	1	1	2	1	2	1	1	1	1	2	2	3	2	3	2	1	1	5	5	3	2	3	1	1	1	1	1	1	1	3	1	2	4	3	2	3	2
8019440	1	1	1	1	1	1	1	1	3	1	1	1	1	1	1	1	1	3	1	1	1	2	1	1	1	4	1	1	7	7	1	1	1	1	1	2	1	2	1	2	1	1	1	1	1	1	1	2
3039331	1	2	1	1	1	1	1	1	3	1	1	1	1	1	1	2	1	1	1	1	1	2	1	1	2	1	2	1	5	5	2	3	1	1	1	3	1	1	1	1	2	1	2	2	1	1	1	2
8200590	2	3	1	1	1	1	1	1	1	2	2	1	1	1	1	4	2	2	1	1	1	1	1	1	2	1	2	2	6	7	2	1	1	1	1	3	2	1	4	1	1	2	3	1	1	2	1	2
8242370	1	2	1	1	1	1	2	1	2	1	2	1	2	1	1	2	1	1	1	1	1	3	2	1	2	3	2	2	7	7	3	2	1	1	3	1	2	1	1	1	1	1	2	1	3	2	1	2
10058240	1	1	1	1	1	1	1	1	1	1	1	1	1	1	1	1	1	1	1	1	2	2	1	1	1	1	1	1	6	7	3	3	1	1	1	1	1	1	1	2	1	1	1	1	1	1	1	2
9301960	2	1	1	1	1	1	1	1	1	1	1	1	3	1	1	1	1	1	1	1	1	1	1	1	3	1	1	1	7	7	1	1	1	1	1	1	1	1	1	1	1	2	2	1	2	1	1	2
10226980	1	2	1	3	1	1	4	1	3	3	2	1	1	1	1	1	1	2	1	1	1	1	1	2	1	1	1	1	5	6	3	2	1	1	3	1	1	1	1	1	1	1	2	1	1	1	1	1
7142810	1	1	1	1	1	1	1	1	1	1	1	1	1	1	1	4	1	1	1	1	1	1	1	1	1	1	1	1	1	1	1	1	1	1	1	1	1	1	1	1	1	1	1	1	1	1	1	1
9061620	3	3	2	1	1	3	2	2	2	3	1	2	1	1	1	1	3	2	3	1	2	2	3	2	1	3	4	2	5	4	3	2	1	1	1	1	2	1	1	2	1	1	4	2	4	3	2	1
9107560	3	2	1	1	1	2	3	3	1	1	1	2	1	2	1	1	2	2	1	2	3	3	3	1	4	2	3	3	5	4	1	1	2	1	1	3	3	1	1	2	2	1	3	4	3	4	3	2
9331770	2	1	1	1	1	1	1	1	2	2	4	2	1	2	1	1	1	2	1	2	2	2	2	4	4	1	1	2	4	5	1	2	1	1	1	2	2	1	1	1	1	1	2	1	2	1	2	2
7205240	4	3	1	1	1	1	3	1	1	1	1	1	1	1	1	1	1	2	1	1	1	2	1	1	1	3	3	1	5	3	4	1	1	1	1	1	1	1	1	1	2	1	3	1	4	1	4	1
8356850	1	1	1	1	1	1	4	2	1	1	1	1	1	1	1	4	1	1	1	1	1	3	1	1	2	1	1	4	6	6	4	3	1	1	1	1	1	1	1	1	1	1	1	1	1	4	1	2
8206920	2	1	1	1	1	1	2	1	1	1	1	1	1	1	1	1	1	1	1	1	4	4	3	2	2	1	1	1	7	6	1	2	1	1	1	1	1	1	1	1	1	1	1	1	1	1	1	2
87048109	4	3	2	1	1	2	3	1	3	2	3	1	1	1	1	1	1	1	1	1	1	1	2	1	2	1	1	1	7	5	3	4	4	1	3	1	1	1	1	2	1	1	2	1	1	1	1	2
50007256	1	1	1	1	1	1	1	1	1	1	1	1	3	1	1	3	1	3	1	1	2	3	1	1	1	1	1	1	6	6	1	2	1	1	1	1	3	1	1	2	1	1	3	4	1	1	3	2
11092110	4	3	1	1	1	3	4	1	1	2	3	4	3	1	1	1	3	3	1	3	4	4	4	4	1	4	4	1	4	5	4	2	1	3	2	1	1	1	1	1	1	1	4	4	4	4	4	1
10245540	3	3	3	2	1	1	2	1	1	2	2	1	1	1	1	1	1	1	1	1	2	2	2	2	1	1	1	2	5	5	2	2	1	1	1	2	1	1	1	3	1	1	3	2	2	2	1	1
10278960	2	3	2	1	1	2	2	1	2	1	2	2	2	1	1	1	2	2	1	1	2	2	2	2	1	1	2	1	5	6	3	2	2	1	1	1	2	2	1	2	1	2	3	2	2	2	2	1
95032959	2	2	1	1	1	2	1	1	1	1	2	1	1	1	1	1	2	1	1	2	2	3	2	1	2	1	1	1	7	6	1	1	1	1	1	1	1	1	1	1	2	1	1	1	3	3	3	1
99039648	3	2	1	2	1	3	2	1	1	3	3	2	1	1	1	4	1	3	1	1	3	2	2	1	3	1	1	1	6	6	3	1	1	1	1	1	1	1	1	2	1	1	2	1	1	1	1	2
10480950	2	4	1	1	1	1	4	1	3	1	2	2	1	1	1	1	1	1	1	1	1	2	1	1	1	3	4	1	5	7	3	3	2	1	1	1	1	1	1	2	1	1	4	3	3	4	1	1
10554240	2	2	1	1	1	1	1	1	1	1	2	1	1	1	1	1	2	1	1	1	3	3	2	2	1	1	1	1	6	6	3	2	1	1	2	2	1	1	1	2	1	2	3	1	1	2	1	2
10258110	3	3	1	1	1	1	2	1	1	1	2	3	3	3	1	3	1	3	1	1	4	4	4	1	4	3	3	4	5	5	2	2	1	1	2	1	3	1	1	2	4	3	3	4	1	3	1	2
9371870	3	2	3	1	1	1	1	3	1	2	2	1	1	1	1	1	2	1	1	1	1	1	1	1	1	2	2	1	5	6	3	3	2	1	1	2	2	1	1	1	2	1	3	3	3	3	2	1
10643840	1	1	1	1	1	1	1	1	1	1	2	2	1	1	1	1	3	2	1	2	2	2	3	2	2	1	2	1	6	5	1	1	1	2	2	1	2	1	3	1	1	1	4	4	2	1	1	2
10147460	1	1	1	1	1	1	1	1	1	1	2	1	1	1	1	3	1	1	1	1	3	3	3	1	2	1	1	1	7	7	3	2	2	1	1	1	1	1	1	1	1	1	3	1	1	1	1	2
8042440	3	1	1	1	1	1	1	1	1	1	1	1	1	1	1	2	1	1	1	1	1	1	2	2	2	1	1	1	7	7	1	1	1	1	1	2	2	1	1	2	1	1	1	1	1	1	1	2
8382180	1	1	1	1	1	1	3	1	1	1	1	1	1	1	1	1	1	1	1	1	1	2	2	2	1	1	1	1	6	6	1	1	1	1	1	1	1	1	1	1	1	1	2	2	1	1	3	2
10125780	4	3	3	4	2	1	1	1	4	4	1	1	1	1	1	1	1	2	4	1	1	4	4	1	2	4	2	4	6	5	1	1	1	1	1	4	1	1	1	2	1	1	1	1	1	1	1	1
9371070	3	3	1	2	1	3	3	1	1	3	1	2	1	2	2	1	1	2	1	1	1	1	1	1	1	1	1	2	4	5	3	2	1	1	1	1	1	1	1	2	2	2	1	1	1	1	1	2
7189280	3	3	3	1	1	3	3	1	3	3	3	3	1	2	1	1	1	2	3	1	3	3	3	3	4	1	1	1	5	5	3	1	4	1	1	1	1	1	1	4	1	1	1	4	1	1	4	2
7119520	1	2	1	2	1	1	3	1	1	3	1	1	1	1	1	2	2	1	1	1	2	2	3	1	2	1	1	1	6	6	1	1	1	1	1	1	1	1	1	1	1	1	4	2	4	3	1	2
10577150	4	4	3	2	3	3	4	1	2	2	1	4	1	1	1	2	1	2	2	1	2	3	2	2	1	3	3	4	4	4	3	2	3	2	2	2	1	1	1	1	1	1	4	2	4	4	4	2
9291790	1	2	1	1	1	1	1	1	1	1	2	1	1	1	1	1	1	1	1	1	3	4	4	1	4	1	1	1	6	5	1	1	1	1	1	1	1	1	1	1	1	1	1	2	1	1	1	2
2019779	1	1	1	1	1	1	2	1	1	1	1	1	1	1	1	1	1	1	1	1	1	1	1	1	1	1	1	1	7	6	1	1	3	1	1	1	1	1	1	1	1	1	2	3	1	1	1	1
8346300	1	1	1	1	1	1	2	1	1	1	2	1	1	1	1	1	2	1	1	1	1	2	1	1	2	1	2	1	5	5	1	1	2	1	2	1	2	1	2	1	1	1	2	1	1	1	1	2
7006624	4	1	1	1	1	3	3	1	2	3	1	2	1	1	1	1	4	3	1	1	2	3	3	2	2	1	1	1	6	7	3	1	1	1	3	1	2	1	1	1	1	1	3	3	3	1	2	2
7145630	3	3	1	1	1	1	1	1	3	2	3	1	1	1	1	1	3	1	2	1	2	2	1	1	2	1	1	1	6	6	3	2	3	1	2	1	2	1	1	1	1	1	2	1	1	3	1	2
9053800	4	4	4	4	1	4	4	1	4	1	3	1	1	1	1	1	1	3	4	1	3	4	4	3	1	2	4	2	5	5	1	3	2	1	1	1	1	1	1	3	1	2	4	3	1	1	2	2
10924510	1	1	1	1	1	1	2	1	1	1	1	1	1	1	1	2	1	1	1	1	2	2	1	1	1	1	1	2	6	6	3	3	1	1	1	1	1	1	1	3	1	1	2	3	1	3	1	2
2039605	2	2	1	1	1	1	3	1	1	1	2	3	4	2	1	1	2	3	1	4	3	3	4	3	1	2	1	1	3	2	2	1	2	1	1	1	1	1	1	2	1	1	1	2	2	4	1	2
10330350	1	2	1	1	1	2	2	1	1	3	1	2	1	1	1	1	3	2	1	1	2	3	1	1	2	1	3	1	5	5	2	2	1	1	1	1	1	1	2	1	1	1	2	1	1	1	1	1
8044330	3	1	1	1	1	1	2	1	2	1	1	1	1	1	1	3	1	1	1	1	2	2	1	1	1	1	1	1	6	6	2	2	1	1	1	2	3	1	1	1	1	1	2	2	3	1	1	2
96042664	4	4	4	3	2	4	4	3	4	4	4	4	4	3	1	1	4	4	4	3	2	2	1	3	1	4	4	3	1	1	4	4	1	1	4	4	2	1	1	4	1	1	4	4	4	3	9	2
9084120	2	2	1	3	1	1	1	1	2	1	1	1	2	1	1	3	2	2	4	1	1	1	1	1	1	1	1	2	5	6	4	2	2	1	1	1	2	1	1	2	1	1	2	1	1	2	1	2
8239390	3	4	3	1	1	1	3	1	2	3	1	3	1	1	1	3	4	3	2	1	1	12	1	1	2	1	1	2	5	6	3	3	1	2	2	1	1	1	1	2	1	1	2	1	1	1	1	2
10482810	1	1	1	1	1	1	1	1	1	1	1	1	1	1	1	1	1	1	1	1	1	1	1	1	1	1	1	1	7	7	2	1	1	1	1	1	1	1	1	1	1	1	2	2	1	1	1	2
10387400	3	2	1	1	1	1	1	1	1	1	1	1	1	1	1	1	1	1	1	1	1	1	1	1	1	1	1	1	5	7	1	2	1	1	1	1	2	1	1	1	1	1	1	1	1	1	1	1
8240300	1	1	1	1	1	1	1	2	1	1	1	1	1	1	1	1	2	1	1	2	2	2	2	2	2	1	1	1	6	6	1	1	2	1	1	2	2	1	1	1	2	2	3	2	3	1	3	2
7025820	4	4	2	1	1	3	2	1	4	3	3	3	3	2	1	4	1	3	3	4	4	4	3	3	4	3	3	2	5	6	3	1	1	1	3	1	3	1	1	4	1	1	4	3	2	1	3	2
9146160	1	2	1	1	1	1	1	1	1	1	2	1	1	1	1	2	1	1	1	3	2	2	2	1	2	1	1	1	7	6	3	1	1	2	2	1	2	1	1	1	1	1	3	1	1	1	1	2
8014420	4	3	3	3	1	1	1	1	1	3	3	1	1	1	1	1	1	2	1	1	2	2	1	2	3	1	1	1	5	6	1	3	3	1	1	1	2	1	1	3	1	1	1	2	1	1	1	2
8222250	3	3	2	1	1	3	3	1	2	3	1	1	1	2	1	2	1	2	1	1	3	3	2	2	2	1	2	3	4	4	3	1	1	1	1	3	1	1	1	2	2	1	1	2	1	1	1	2
10171230	1	1	1	1	1	1	1	1	2	2	2	1	1	1	1	1	1	1	1	1	2	2	2	2	1	2	1	2	4	6	1	1	2	1	2	1	1	1	3	1	1	1	4	1	3	3	3	1
4048334	4	4	1	1	1	3	1	1	1	1	1	1	1	1	1	1	1	1	1	1	1	1	1	1	1	1	1	1	7	7	1	1	3	1	1	1	1	1	1	1	1	1	1	3	1	1	1	1
10325710	3	3	1	1	1	1	2	1	2	2	2	2	1	1	1	1	1	2	1	1	2	2	3	2	2	3	3	2	3	5	3	2	2	2	3	2	1	1	1	1	2	2	4	3	3	4	4	1
10250800	4	4	2	1	1	2	4	2	2	2	3	3	2	1	1	2	2	2	3	3	4	3	4	4	3	2	4	3	4	4	4	2	2	1	2	1	2	1	1	4	2	3	3	4	1	1	4	2
11218440	4	4	3	4	1	3	4	1	2	4	2	4	4	2	1	2	1	4	4	3	2	2	4	1	3	1	4	4	4	4	3	3	4	1	1	4	4	1	1	4	1	3	4	4	4	4	4	2
6041809	3	1	1	1	1	1	1	1	1	1	1	1	1	1	1	2	2	2	1	1	1	1	1	1	1	1	1	1	7	6	3	3	1	1	1	1	1	1	1	1	4	2	1	1	1	1	1	2
8015580	2	2	1	1	1	2	3	1	3	1	3	2	1	1	1	1	1	3	2	1	3	1	2	3	2	1	1	1	4	5	1	1	1	1	1	2	2	1	1	2	1	1	2	1	1	1	2	2
9167290	3	3	1	1	1	1	1	1	3	1	2	2	1	2	1	3	3	2	2	1	2	2	3	2	1	1	1	2	4	4	3	3	1	2	3	3	4	2	1	1	1	1	1	1	3	3	3	2
8233140	3	4	2	1	1	1	1	2	1	2	1	1	1	1	1	2	1	1	1	1	1	2	1	1	1	1	2	2	7	7	1	1	2	1	2	1	2	1	1	1	1	1	4	1	4	1	2	1
53058	2	4	4	1	1	1	2	4	1	1	2	1	1	1	1	3	1	1	1	1	3	2	2	1	1	1	1	2	4	4	3	1	1	1	3	1	2	1	1	1	1	1	1	1	1	1	1	2
10779510	3	2	1	1	1	1	2	1	2	1	1	2	1	2	2	1	3	2	3	2	2	3	2	2	2	1	2	3	5	5	2	2	2	2	2	3	3	1	2	2	1	1	3	3	3	3	3	1
10515050	2	3	1	1	1	1	1	1	2	1	1	1	1	1	1	2	1	1	1	1	2	2	1	1	1	1	1	3	6	7	3	2	1	1	1	2	1	1	1	2	1	1	2	4	2	1	1	2
10101130	4	4	4	3	1	4	4	1	2	4	3	3	3	2	2	1	2	3	1	1	4	3	3	3	2	3	4	2	5	5	4	4	2	1	2	1	2	1	1	4	2	3	4	4	2	1	1	2
8337240	3	3	2	3	1	3	3	1	3	3	3	2	1	1	1	2	1	3	2	2	2	3	3	1	2	4	4	3	5	6	3	1	1	1	1	1	2	1	3	1	2	1	4	3	4	4	3	1
10218990	2	3	3	3	1	1	3	1	2	1	3	2	1	1	1	1	2	2	2	2	2	2	3	3	1	2	3	3	5	5	3	3	1	2	1	1	3	1	1	2	1	1	3	3	4	3	1	1
8177870	3	2	1	1	1	2	4	1	4	3	4	3	3	1	1	1	1	3	4	1	1	2	1	3	3	2	3	1	5	4	3	4	1	1	4	1	2	1	1	1	1	2	4	4	3	2	3	2
8030210	4	2	1	1	1	2	2	2	2	1	1	2	1	2	1	3	4	2	3	1	3	4	3	2	3	4	3	4	5	4	4	2	1	1	3	4	1	2	3	1	1	1	4	1	1	1	1	2
8226390	1	3	1	1	1	1	1	2	1	1	1	1	1	1	1	1	1	2	1	2	2	2	1	2	2	1	2	1	6	6	1	1	1	1	1	1	1	1	1	1	1	2	2	1	3	3	1	2
6044131	1	1	1	1	1	1	2	1	4	1	4	1	1	1	1	1	1	1	1	1	1	1	1	1	1	1	1	1	6	7	3	1	1	2	1	1	1	1	1	1	1	1	1	1	1	1	1	1
10461010	1	1	1	1	1	1	2	1	2	1	4	1	1	1	1	1	1	1	3	1	1	2	3	2	4	1	3	3	5	5	3	2	2	1	3	4	3	1	1	2	1	4	2	2	4	4	2	2
9201620	2	4	2	1	1	1	1	1	2	1	2	2	1	2	1	2	2	2	2	2	2	2	1	2	2	1	2	1	5	6	2	2	4	1	2	2	4	1	1	4	1	1	2	4	1	1	2	1
7051240	3	3	1	1	1	1	1	1	1	1	1	1	1	1	1	4	1	1	1	1	1	1	1	1	1	1	1	1	7	7	3	2	1	1	1	1	1	1	1	1	1	1	1	2	1	1	2	2

## Sheet: COLOS OU ANAST
RGH	49	50	51	52	53	54	55	56	57	58	59
10739650	2	1	2	1	1	1	1	1	4
10359600	2	1	2	2	1	2				2	4
8080030	1	1	1	1	1	1	1	1	4
10101210	2	1	1	1	1	1		1	4
9263490	3	3	1	3	1	3				2	1
10001610	3	1	4	3	2	2				2	3
10232800	1	2	1	2	2	2		3	1
9030280	2	1	1	2	1	2		4	2
50003894	3	1	1	4	1	1		2	4
2016087	2	3	1	2	2	1				2	1
9192180	2	1	1	3	3	2		2	4
6003796	2	1	1	2	3	1				1	1
97042358	1	1	1	1	1	1				3	1
9368540	1	1	1	1	1	3	1	1	4
8109770	2	1	1	2	2	3	1	4	4
8174050	1	2	1	2	1	1		3	3
5010985	2	2	1	1	1	1		1	2
10306340	4	3	1	3	2	4		2	4
8104510	3	1	1	1	1	2	1			1	1
9037930	1	1	1	2	2	2		4	3
94008310	3	1	1	3	3	1				1	1
7087160	1	1	1	1	1	1				2	1
7083860	3	1	1	1	1	1				2	4
7156930	1	1	1	1	1	1	1	1	4
9291190	4	1	1	1	1	1	1	1	4
8091840	2	2	1	4	2	1		2	2
8207340	1	1	1	2	2	2				2	4
9091910	2	1	1	1	1	1	1	3	3
9051200	2	1	4	1	1	1	1	1	4
10295800	3	1	1	1	1	1	1	1	1
5042160	4	1	1	1	1	1	1	4	4
10445560	3	1	1	1	1	3	1	1	4
10646280	2	2	1	2	2	3		3	3
7128650	3	1	1	1	1	1	1			2	1
10266570	4	4	1	4	4	4		4	4
1007700	4	3	1	4	3	1				3	1
5044375	3	3	1	3	1	2				1	1
99038846	1	1	1	1	1	1	1	1	4
99015358	1	1	1	1	1	1				1	1
9125030	3	3	2	1	1	1	1			3	4
94054312	3	2	1	1	1	1	1			1	1
6000541	3	1	1	1	1	3	1			1	1
28151070	2	1	2	1	1	1	1			3	1
10457650	1	1	1	1	1	1	1			1	1
7152110	4	2	1	4	2	4				3	4
8052510	2	2	1	2	1	1		2	3
50028465	3	2	3	3	4	1				2	1
10063890	4	4	3	3	2	3		3	4
7190320	3	3	2	1	1	3				3	3
8019440	2	2	1	1	1	1		3	1
3039331	1	1	3	3	3	1				1	1
8200590	4	3	3	4	3	3				1	1
8242370	1	1	1	1	1	1				1	1
10058240	1	1	1	2	1	1				3	1
9301960	3	2	1	3	1	2		1	4
10226980	2	2	2	1	1	2	2			1	1
7142810	1	1	1	1	1	1	1			1	1
9061620	3	4	2	3	3	4	3	3	2
9107560	4	4	3	3	3	3				2	2
9331770	1	1	1	2	4	1				2	4
7205240	3	1	2	1	1	2	1	2	4
8356850	3	3	1	1	1	1		2	4
8206920	2	1	1	2	2	1				1	1
87048109	1	2	1	1	2	4				1	1
50007256	2	1	1	1	1	1				1	1
11092110	3	1	3	1	1	4	1	2	4
10245540	2	1	1	2	1	2	1	3	3
10278960	3	1	1	1	1	2	2	3	3
95032959	2	2	1	1	1	4	1	3	4
99039648	1	1	1	1	1	1		3	4
10480950	2	2	1	1	1	3	1	1	4
10554240	2	2	2	2	2	1		3	2
10258110	2	3	3	3	3	1		3	3
9371870	2	1	1	2	1	1	1	1	4
10643840	1	1	1	3	3	1		2	1
10147460	3	2	1	1	1	2				2	1
8042440	3	3	3	3	2	1		3	3
8382180	2	2	1	3	1	1				1	1
10125780	1	1	1	1	1	1	1			1	1
9371070	1	1	1	2	1	1		1	4
7189280	4	4	4	3	1	3				3	4
7119520	1	1	1	1	1	1		3	2
10577150	4	3	2	4	2	3		4	4
9291790	1	1	1	2	2	1		2	1
2019779	2	1	1	1	1	1	1			4	1
8346300	3	3	2	2	1	1		2	3
7006624	4	2	1	4	1	2		2	4
7145630	3	3	2	2	4	2		2	4
9053800	2	2	2	2	1	3				1	1
10924510	1	1	1	1	1	2		3	3
2039605	1	1	1	1	1	1		2	1
10330350	1	3	1	1	1	1	2	4	3
8044330	2	3	3	3	2	1		3	3
96042664	3	1	4	4	4	1				1	1
9084120	2	2	1	3	3	1		4	4
8239390	2	2	1	3	1	3				1	1
10482810	1	1	1	1	1	1		2	1
10387400	1	1	1	1	1	1	1			3	1
8240300	3	2	1	3	2	3				3	1
7025820	1	1	2	2	1	1				2	3
9146160	1	1	1	4	2	1		3	1
8014420	2	2	3	2	1	1				1	1
8222250	3	3	4	3	2	2				2	3
10171230	2	1	1	1	1	2	1			3	4
4048334	1	1	1	1	1	1	1			1	1
10325710	4	2	2	2	1	3	2			2	4
10250800	4	4	4	2	2	1				1	1
11218440	1	4	1	3	2	1				1	1
6041809	1	1	1	1	1	1		1	4
8015580	1	1	1	1	1	1				3	1
9167290	4	3	4	4	2	4				1	1
8233140	2	1	1	3	3	1	1			4	1
53058	2	1	1	1	1	1				3	1
10779510	2	2	2	1	1	3	1	4	3
10515050	2	1	1	1	1	1				1	1
10101130	2	1	1	1	1	2				1	1
8337240	1	1	3	1	1	4	2			1	1
10218990	2	1	1	1	1	4	1	1	4
8177870	2	3	1	1	1	3	3	2
8030210	2	4	4	4	4	4	4	2
8226390	3	2	2	2	2	2	4	4
6044131	4	1	1	1	1	1	1			1	1
10461010	4	3	3	3	4	3				2	1
9201620	2	4	1	2	1	2	1			2	2
7051240	1	1	1	1	1	1				2	1
